# Supplementary material for: Catchment land use predicts benthic vegetation in small estuaries
Source: PeerJ. 2018 Feb 14;6:e4378. doi: 10.7717/peerj.4378 (PMC5816580; doi:10.7717/peerj.4378)
Supplement: Supplemental Information 1 — Raw data used in the analysis. [file peerj-06-4378-s001.csv]

River	DIN_load	Catch_Est_ratio	Tf paper	Pop_Prop_1	%_Modified	%_Urbanized	%_Fertilized	MATV	DIN concentration	Areal DIN load
Aire River	10.08248021	157.6545254	2.4	0.988432	85.0028	0	12.8224	0.294294294	0.365215972	11.72397778
Bass River	78.66252008	1226.988361	1.1	1	95.1053	0.112529	91.6818	0.707102953	1.029223756	377.3904954
Cann River	8.096461808	133.2245658	4.6	0.00165738	88.0777	0.027456	2.00081	0.15	0.107894596	1.004523798
Curdies River	57.63884112	243.9230631	2	1	96.8195	0.414644	86.0832	0.938807406	1.049067778	17.03553331
Gellibrand River	134.4792059	3645.177159	0.6	0.374048	72.1354	0.0456597	25.4872	0.79338843	0.585116311	459.3935953
Genoa River	10.40155851	28.58436462	4.2	0	44.8887	0.00445105	4.69263	0.083333333	0.117331475	0.313961923
Glenelg River	275.9221874	2228.046541	1.2	0.0895894	78.8165	0.326062	62.9534	0.91038961	0.990595282	53.95631619
Kororoit Creek	8.156643755	4641.856968	1.6	0.972661	97.9951	24.1324	82.2637	0.850337079	0.74435763	127.7549691
Moyne River	47.89078124	403.8846665	1.5	0.575482	99.7753	0.0713279	98.4287	0.884512086	1.244793031	31.85284296
Patterson River	19.50962421	792.8	1.4	0.938931	87.0095	44.6804	57.1238	0.669527897	0.533641884	26.01283228
Tarra River	42.29833365	215.9287496	2.9	0.935169	87.9656	0.201617	38.4979	0.66	1.084315381	34.22591985
Tarwin River	398.1575159	100.9535104	3	1	96.2198	0.466113	84.5688	0.945399393	1.245357121	31.47987949
Werribee River	15.76169107	3431.034892	1.9	0.948923	86.4479	2.64594	56.425	0.92304038	0.353431625	37.43780688
Wingan River	2.707798967	315.4952507	2.1	0	89.1701	0	0.494698	0	0.037727592	1.998315156
